# Supplementary material for: Plasma-Derived Extracellular Vesicles Reveal Galectin-3 Binding Protein as Potential Biomarker for Early Detection of Glioma
Source: Front Oncol. 2021 Nov 26;11:778754. doi: 10.3389/fonc.2021.778754 (PMC8661035; doi:10.3389/fonc.2021.778754)
Supplement: Supplementary Data — Excel sheet of LC-MS/MS data. [file DataSheet_1.xls]

## Sheet: Sheet1
Protein name	Accession	Gene name	Peptides	Unique peptides	Sequence coverage [%]	Mol. weight [kDa]	Sequence length	Q-value	Score	Reporter intensity Healthy_1	Reporter intensity Healthy_2	Reporter intensity Healthy_3	Reporter intensity Glioma (I)_1	Reporter intensity Glioma (I)_2	Reporter intensity Glioma (I)_3	Reporter intensity Glioma (II)_1	Reporter intensity Glioma (II)_2	Reporter intensity Glioma (II)_3	Reporter intensity Glioma (III)_1	Reporter intensity Glioma (III)_2	Reporter intensity Glioma (III)_3	ANNOVA p-value
Serum amyloid A-2 protein	P0DJI9	SAA2	5	2	41.8	13.527	122	0	39.813	393.76	344.09	90.665	0	0	0	9015.2	9621.4	1602.3	1740.8	6542.2	1295	1.2315e-07
Alpha-2-macroglobulin	P01023	A2MG	48	42	40.8	163.29	1474	0	323.31	103160	122480	65543	3667.8	4215	2481.7	215330	243350	226990	198670	136510	130180	6.523e-07
Hemoglobin subunit beta	P68871	HBB	9	4	73.5	15.998	147	0	209.63	13107	16269	9985.2	467.17	552.19	261.43	62634	84408	27442	19383	48819	16901	2.2812e-06
C-reactive protein	P02741	CRP	2	2	8	25.038	224	0	15.963	273.98	230.7	82.117	0	0	0	4323.6	6150.7	1933.7	917.69	2648.9	730.9	5.0315e-06
Alpha-1-antichymotrypsin	P01011	AACT	11	11	35.5	47.65	423	0	169.18	5801.5	5855.4	3435.7	177.3	56.958	0	25528	26481	13188	12548	15436	7519.8	2.1442e-05
Immunoglobulin lambda variable 2-11	P01706	LV211	1	1	6.7	12.644	119	0	7.9643	956.99	0	0	0	0	0	840.33	0	0	1210.2	0	0	9.9617e-05
SAA2-SAA4 readthrough	A0A096LPE2	A0A096LPE2	3	2	13.9	23.353	208	0	75.848	0	1527.4	0	0	0	0	0	2921.7	2667.7	0	0	0	0.00010206
Complement factor I	P05156	CFAI	1	1	2.2	65.75	583	0	7.1705	206.38	0	0	0	0	0	281.69	0	0	334.97	0	0	0.00011004
Serotransferrin	P02787	TRFE	16	16	22.6	77.063	698	0	323.31	29670	36484	18326	1517.9	1751.5	902.05	41191	52158	44422	34924	27172	23884	0.00011654
Immunoglobulin kappa variable 1-17	P01599	KV117	1	1	12.8	12.778	117	0	6.6876	352.57	523.58	0	0	0	0	332.71	734.73	667.6	536.32	0	0	0.00021414
Serum paraoxonase/arylesterase 1	P27169	PON1	2	2	4.8	39.731	355	0	18.779	499.79	0	0	0	0	0	856.96	0	0	1249.9	0	0	0.00022845
Carboxypeptidase N subunit 2	P22792	CPN2	2	2	4	60.556	545	0	17.337	691.77	1098.4	0	0	0	0	1363.4	1800.2	1284.9	813.32	0	0	0.00024617
Immunoglobulin kappa variable 1-5	P01602	KV105	1	1	9.4	12.781	117	0	10.641	404.13	804.6	381.69	0	0	0	406.88	1014.8	1087.2	550.46	402.23	518.67	0.00026452
Haptoglobin	P00738	HPT	13	13	28.3	45.205	406	0	323.31	36265	36038	20472	1544.2	1775	773.72	107610	107840	50316	51460	63282	27895	0.00037861
Complement component C6	P13671	CO6	2	2	2.1	104.79	934	0	12.482	584.84	732.08	317.32	0	0	0	986.35	1436.1	822.08	697.77	602.63	366.68	0.00038421
Ryanodine receptor 2	Q92736	RYR2	1	1	0.3	564.56	4967	0	7.7429	565.68	915.63	0	0	0	0	1198.4	1728.1	1323.4	994.25	0	0	0.00040668
Ficolin-3	O75636	FCN3	2	2	8.7	32.903	299	0	14.514	0	0	185.11	0	0	0	0	0	0	0	298.5	284.99	0.00055687
Immunoglobulin heavy variable 4-28	A0A0C4DH34	HV428	1	1	7.7	13.124	117	0	7.7831	0	0	720.57	0	0	0	0	0	0	0	995.99	1391	0.0006903
Afamin	P43652	AFAM	3	3	4.7	69.068	599	0	22.756	1765.1	0	1102.6	0	0	0	2219.4	0	0	2361.6	1343.2	1584	0.00069192
Immunoglobulin kappa variable 3D-11	A0A0A0MRZ8	KVD11	2	1	13.9	12.625	115	0	7.2275	0	0	1378.6	0	0	0	0	0	0	0	2528.8	2327.2	0.0007614
Complement C4-A	P0C0L4	CO4A	35	1	23.9	192.78	1744	0	6.7308	77.221	95.064	0	0	0	0	272.14	434.4	74.4	0	0	0	0.00087386
Transthyretin	P02766	TTHY	2	2	17.7	15.887	147	0	28.49	400.52	217.48	281.84	0	0	0	652.05	642.49	926.3	681.03	474.91	571.59	0.00096597
Corticteroid-binding globulin	P08185	CBG	1	1	3.2	45.14	405	0	8.1225	135.08	268.83	87.822	0	0	0	324.91	200.64	225.25	337.29	158.89	111.95	0.0014045
Immunoglobulin kappa variable 1-12	A0A0C4DH73	KV112	1	1	13.7	12.645	117	0	6.6158	0	97.12	118.98	0	0	0	97.778	0	0	86.241	168.21	166.91	0.0015142
Pigment epithelium-derived factor	P36955	PEDF	3	3	7.7	46.312	418	0	18.789	842.64	898.92	337.95	0	0	0	1210.7	1268.3	1491.9	1645.6	598.15	697.08	0.0016199
Complement C3	P01024	CO3	65	58	48.3	187.15	1663	0	323.31	65378	80332	45282	2096.8	2688	1590.5	106650	138370	109260	82072	76673	59474	0.0017387
Alpha-1B-glycoprotein	P04217	A1BG	4	4	8.7	54.253	495	0	56.542	3026	4300.5	2324.8	0	111.74	0	5288.8	6480.3	7335.6	6067.4	3270.7	3737.3	0.0022015
Immunoglobulin lambda variable 1-51	P01701	LV151	1	1	6.8	12.249	117	0	7.2797	0	0	744.23	0	0	0	0	0	0	0	1275	2210.8	0.002566
Inter-alpha-trypsin inhibitor heavy chain H3	Q06033	ITIH3	1	1	1.7	99.848	890	0	8.197	328.39	321.86	108.03	0	0	0	455.97	516.92	447.82	410.04	320.74	230.67	0.0028366
Immunoglobulin kappa variable 1-8	A0A0C4DH67	KV108	1	1	13.9	12.537	115	0	6.8405	0	0	73.233	0	0	0	0	67.317	0	0	172.48	164.97	0.0028485
Galectin-3-binding protein	Q08380	LG3BP	1	1	2.2	65.33	585	0	6.8638	0	0	177.53	0	0	0	0	0	0	0	396.81	507.49	0.0031755
Immunoglobulin heavy constant mu	P01871	IGHM	13	13	29.8	49.439	453	0	323.31	25554	24151	16009	1011.2	777.93	599.6	62145	56611	27848	27529	37375	16860	0.0034784
Immunoglobulin lambda variable 1-47	P01700	LV147	1	1	11.1	12.283	117	0	39.856	742.9	925.05	1454.1	0	0	0	773.75	814.95	1372	1049.7	1558.3	2019.1	0.0038423
Apolipoprotein L1	O14791	APOL1	5	5	13.6	43.974	398	0	30.07	422.19	1181.4	743.05	0	0	0	653.08	1843.1	1572.4	460.81	1299.8	1023.9	0.0062983
ATPase MORC2	Q9Y6X9	MORC2	1	1	1.3	117.82	1032	1	-2	0	0	401.09	0	0	0	0	0	0	0	1483.6	1005	0.007033
Immunoglobulin heavy constant alpha 2 (Fragment)	A0A0G2JMB2	A0A0G2JMB2	6	1	19.1	36.508	340	0	16.089	572.01	534.43	1012.5	0	0	0	840.87	729.17	970.97	1068.6	1421.2	1883.1	0.0092416
Alpha-1-acid glycoprotein 1	P02763	A1AG1	4	3	21.9	23.511	201	0	53.265	2743.1	5852.3	2967	77.765	160.19	78.178	10879	22432	12937	5563.2	11350	5796.9	0.012095
Serum amyloid A-1 protein	P0DJI8	SAA1	5	2	47.5	13.532	122	0	16.022	0	148.63	0	0	0	0	759.62	1240.9	101.28	0	0	0	0.013706
Apolipoprotein B-100	P04114	APOB	96	96	23.4	515.6	4563	0	323.31	24018	33266	14499	649.78	1007.7	417.08	42736	57445	53822	41327	28180	24679	ns
C4a anaphylatoxin	A0A140TA32	A0A140TA32	35	0	24.5	187.76	1698	0	323.31	29237	37019	11040	1273.9	1569	437.78	51879	65946	54771	43227	21815	17675	ns
Fibrinogen alpha chain	P02671	FIBA	21	21	28.1	94.972	866	0	323.31	28401	31554	23996	1124.6	886.96	947.58	46258	45206	53651	53280	41183	49437	ns
Fibrinogen beta chain	P02675	FIBB	19	19	42.2	55.928	491	0	323.31	22651	23950	11481	652.15	809.49	734.77	30177	32923	42097	38290	17320	22461	ns
Complement C5	P01031	CO5	16	16	10.6	188.3	1676	0	113.46	5999.6	8330.9	2789.4	179.34	321.83	137.39	11870	15887	13512	9593.1	5660.2	4767.8	ns
Ceruloplasmin	P00450	CERU	15	15	17	122.2	1065	0	177.06	7666.5	10083	5915.8	185.14	309.75	444.05	12592	15819	15243	12169	10672	9156.4	ns
Apolipoprotein A-I	P02647	APOA1	15	15	59.2	30.777	267	0	323.31	66957	67503	23956	2425.7	2424.5	535.98	111970	114790	126580	120210	41562	47177	ns
Alpha-1-antitrypsin	A0A024R6I7	A0A024R6I7	14	1	36.6	46.708	418	0	276.28	18049	25042	11706	338.4	1143.8	605.55	43717	59715	51940	40788	31962	31434	ns
Fibrinogen gamma chain	P02679	FIBG	14	9	32.2	51.511	453	0	209.87	16628	26863	10209	573.86	856.78	356.54	30849	45478	55839	35980	15180	21665	ns
Inter-alpha-trypsin inhibitor heavy chain H2	P19823	ITIH2	14	14	17.5	106.46	946	0	115.67	8982.3	8079.6	4040.4	152.23	376.76	79.452	12125	10299	11877	13691	4939.4	6168.4	ns
Inter-alpha-trypsin inhibitor heavy chain H4	Q14624	ITIH4	13	13	18.9	103.36	930	0	189.42	2496.1	4104.2	2661.3	93.086	59.927	132.74	5641.5	8409.9	7217	4180.9	4689.8	4367.4	ns
Complement factor B	P00751	CFAB	12	12	15.7	85.532	764	0	162.86	8366.4	10027	8254.5	281.34	562.36	348.5	12941	15772	12780	9233.4	11084	8392.8	ns
Antithrombin-III	P01008	ANT3	11	11	25.4	52.602	464	0	94.788	5454.7	5580.7	3213.1	405.48	0	134.78	12958	12287	11591	12908	4584.2	4064.8	ns
Fibronectin	P02751	FINC	10	10	6.2	272.32	2477	0	74.392	338.35	729.08	873.59	0	0	0	481.07	774.69	1588.2	1277.7	694.92	1660.8	ns
Apolipoprotein A-IV	P06727	APOA4	10	10	25	45.371	396	0	81.782	7831.1	6178.5	4535.5	511.3	124.34	177.25	8331.8	6315.3	4790.9	5930.4	5663.7	4106.6	ns
Vitamin D-binding protein	P02774	VTDB	8	8	17.7	52.917	474	0	65.791	533.28	3909.7	6487.4	0	298.68	334.45	594.88	6122.9	8222.4	931.03	11672	16162	ns
Inter-alpha-trypsin inhibitor heavy chain H1	P19827	ITIH1	8	8	11.6	101.39	911	0	105.24	3104.6	7042.6	3080.9	64.213	219.5	78.187	5508.4	10694	11328	5382.9	4382.8	4327.4	ns
Zinc-alpha-2-glycoprotein	P25311	ZA2G	8	8	28.5	34.258	298	0	50.294	903.71	1993.9	6239.5	0	106.66	307.24	3063.4	6895.4	4575.4	1834.9	13632	13045	ns
Immunoglobulin heavy constant gamma 1	P01857	IGHG1	7	4	22.4	36.105	330	0	139.58	47320	48882	37328	1609.5	2128.6	1843.3	82497	82542	86186	81685	63430	62474	ns
Immunoglobulin heavy constant alpha 1	P01876	IGHA1	7	2	21	37.654	353	0	183.57	12754	19260	9092.4	550.09	565.28	542.31	17683	28078	44324	27109	13137	19539	ns
Apolipoprotein E	P02649	APOE	7	7	25.6	36.154	317	0	125.58	946.34	2831.8	1126.6	0	0	0	2105.5	7655.9	5175.1	1450.8	3614.9	2499.8	ns
Clusterin	P10909	CLUS	7	7	20	52.494	449	0	100.4	1534.2	3298.3	4962.3	124.8	114.92	339.36	2743.6	5874.5	5563.4	2783.6	7921.5	8175.4	ns
Plasma protease C1 inhibitor	P05155	IC1	6	6	13.8	55.154	500	0	86.407	5345.2	4846.7	1163.8	306.52	206.19	0	11017	9538.9	7631.7	8771.3	2182	1733.2	ns
Prothrombin	P00734	THRB	6	6	10.9	70.036	622	0	59.71	2320.2	2808.5	1173.3	0	90.26	68.377	3834.9	5355.6	4634.3	3420.2	2293.4	1952.8	ns
Vitronectin	P04004	VTNC	6	6	14.9	54.305	478	0	55.521	2919.6	4286.2	1792.1	90.606	307.53	0	4596.3	5893.8	5069.5	3445.2	3182.3	2240.8	ns
Complement factor H	P08603	CFAH	6	6	6	139.09	1231	0	44.712	3139.9	3433.2	2152.7	84.118	63.769	226.13	3831.3	4220.7	3643.8	3588.7	2714.3	2362.7	ns
Complement C1r subcomponent	P00736	C1R	5	5	6.1	80.118	705	0	30.147	2713.1	3404.9	1660.5	98.469	115.14	0	4639.7	6560.6	5683.4	4515.2	2791.3	1922.6	ns
Plasminogen	P00747	PLMN	5	5	5.6	90.568	810	0	31.893	3518.7	4144.5	0	166.79	232.62	0	5229	5926.2	5214.1	4843.2	0	0	ns
Apolipoprotein A-II	P02652	APOA2	5	5	43	11.175	100	0	38.395	6317.2	8051.8	5778.3	256.74	363.76	204.93	11855	14274	16731	11585	10354	11600	ns
Serum amyloid P-component	P02743	SAMP	5	5	25.1	25.387	223	0	51.724	1879.5	476.44	771.08	0	0	110.38	3403	978.06	727.32	2518.1	2049.6	1473.3	ns
Hemopexin	P02790	HEMO	5	5	12.1	51.676	462	0	57.829	9348.7	2844.2	2799.4	337.58	0	57.339	13882	4069.2	3910.7	11263	5827	4511.4	ns
Histidine-rich glycoprotein	P04196	HRG	5	5	10.9	59.578	525	0	35.42	0	229.52	1655.3	0	0	0	213.92	385.56	552.75	387.87	1640.5	2676.8	ns
Heparin cofactor 2	P05546	HEP2	5	5	8	57.07	499	0	29.438	1438.3	2114.7	937.5	0	0	75.294	2182.4	2566.7	2295.5	2218.1	1039.3	1304.2	ns
Complement C1s subcomponent	P09871	C1S	4	4	6.5	76.684	688	0	25.694	443.48	1695.3	0	0	92.414	0	1260.6	2731.4	2399.3	1135.4	0	0	ns
Kininogen-1	P01042	KNG1	4	4	7.3	71.957	644	0	30.574	235.11	2747.2	1378.1	0	0	57.647	389.77	3510.6	3193.7	310.97	1912.9	1651.4	ns
Leucine-rich alpha-2-glycoprotein	P02750	A2GL	4	4	10.7	38.177	347	0	24.151	106.56	174.48	390.4	0	0	0	249.89	473.28	344.8	266.72	1192.3	780.56	ns
C4b-binding protein alpha chain	P04003	C4BPA	4	4	5.9	67.033	597	0	40.766	2264.5	3683.4	2525.6	0	242.53	69.692	4815.5	7083.9	6349.4	3701.5	4706	3653.3	ns
Alpha-2-antiplasmin	P08697	A2AP	4	4	8.4	54.565	491	0	29.607	661.82	2264.2	0	0	109.97	0	1639.7	4374.6	3750.9	1734.5	0	0	ns
Immunoglobulin lambda constant 2	P0DOY2	IGLC2	4	2	48.1	11.293	106	0	175.28	18735	20044	8495.5	527.09	743.42	215.38	33162	34095	42777	42105	16627	19440	ns
Immunoglobulin lambda-like polypeptide 5	B9A064	IGLL5	4	3	24.3	23.063	214	0	48.337	5787.4	5546.3	4777.7	165.64	73.654	130.57	11432	11392	13113	13717	12896	14135	ns
Immunoglobulin kappa variable 3D-20	A0A0C4DH25	KVD20	3	1	27.6	12.515	116	0	248.25	5840.2	7029.7	2083.1	93.696	121.65	73.115	8668.3	8454.9	8555.2	8709.2	3512.5	2881.3	ns
Apolipoprotein C-III	P02656	APOC3	3	3	34.3	10.852	99	0	118.36	3084.7	4507.1	125.9	110.98	284.89	0	5414.6	7640.8	5641.4	4453.3	383.56	361.53	ns
Immunoglobulin J chain	P01591	IGJ	3	3	17	18.098	159	0	19.662	1088.1	1458	1281.2	0	0	71.792	2640.9	3656.9	2860.3	2148.2	3299.8	2164.7	ns
Alpha-2-HS-glycoprotein	P02765	FETUA	3	3	10.1	39.34	367	0	21.159	4067.9	2604.3	1015.7	134.46	158.66	0	5537.8	3192.6	4631.8	6906.9	1086	1569.7	ns
Complement component C8 beta chain	P07358	CO8B	3	3	5.4	67.046	591	0	20.054	84.835	427.66	533.48	0	0	0	171.45	629.82	731.7	127.73	932.19	417.11	ns
Apolipoprotein C-I (Fragment)	K7ERI9	K7ERI9	3	3	26	8.647	77	0	32.589	1412.3	2320.5	1425.4	66.208	83.376	81.953	2476	3559.5	4051.5	2880.8	3121.3	3410.7	ns
Angiotensinogen	P01019	ANGT	3	3	7.6	53.154	485	0	60.569	652.89	1504	507.02	0	0	0	2071.2	4263.5	3805.7	1325.3	1228.5	966.64	ns
Immunoglobulin kappa constant	P01834	IGKC	3	3	48.6	11.765	107	0	323.31	20156	26492	10288	370.01	779.35	175.84	41021	49642	50881	39227	19469	18822	ns
Alpha-1-acid glycoprotein 2	P19652	A1AG2	4	3	21.9	23.602	201	0	26.36	0	0	0	0	0	0	0	0	0	0	0	0	ns
Pregnancy zone protein	P20742	PZP	9	3	6.3	163.86	1482	0	18.261	0	0	0	0	0	0	0	0	0	0	0	0	ns
Immunoglobulin lambda variable 7-46	A0A075B6I9	LV746	2	2	15.4	12.468	117	0	13.571	1176.6	1692.2	1275.3	0	0	84.701	3048.5	4474.9	4493.8	2784.1	3207.8	3649.6	ns
Complement C1q subcomponent subunit B	P02746	C1QB	2	2	8.3	26.721	253	0	14.906	2253.2	1927.5	305.45	0	93.558	62.172	3365.1	3054.7	3565.4	4383.5	569.94	546.99	ns
Immunoglobulin kappa variable 3/OR2-268 (non-functional) (Fragment)	A0A0C4DH90	A0A0C4DH90	2	1	13.8	12.586	116	0	13.853	0	0	1412.8	0	0	90.017	0	0	0	0	2781.6	2263.9	ns
Vitamin K-dependent protein S	P07225	PROS	2	2	3.1	75.122	676	0	25.907	1046.3	1546.5	0	0	121.88	0	1506.2	2208.6	1836.7	1484.8	0	0	ns
Immunoglobulin heavy constant gamma 2	P01859	IGHG2	4	2	13.2	35.9	326	0	28.578	5144.8	7559.1	4859.1	205.21	232.49	287.16	11487	15993	19764	15697	10645	11792	ns
Immunoglobulin heavy constant gamma 4	P01861	IGHG4	3	2	9.5	35.94	327	0	20.704	2956.5	3039.8	1260.5	82.003	80.579	64.592	4244.2	5628.1	6725.7	5340.3	1893.6	2303.8	ns
Immunoglobulin heavy variable 3-72	A0A4W8ZXM2	A0A4W8ZXM2	2	2	25.7	11.167	101	0	202.13	3154.3	3511.6	1264	126.95	143.87	111.75	4502.7	5409.5	4354.5	4514.6	2483.3	2043.7	ns
Apolipoprotein D	P05090	APOD	2	2	9.5	21.275	189	0	18.196	1792.5	2617.2	220.6	76.243	109.98	0	3581.8	5050.6	3357.9	2368.6	458.21	244.5	ns
Apolipoprotein C-II	P02655	APOC2	2	2	17.8	11.284	101	0	13.138	1366.3	3113.3	1044.3	0	108.36	0	1807.1	4604.4	4142.9	1964.6	1214.2	942.99	ns
Immunoglobulin heavy variable 3-7	P01780	HV307	2	2	13.7	12.943	117	0	15.154	1891.3	3250.8	613.75	156.26	207.15	0	6965.2	10461	6905	4019.7	1149.8	1081	ns
Hemoglobin subunit delta	P02042	HBD	7	2	54.4	16.055	147	0	27.589	151.69	1694.5	0	0	74.76	0	735.55	5855.2	2232.4	166.84	0	0	ns
Complement component C8 alpha chain	P07357	CO8A	2	2	3.1	65.163	584	0	12.662	996.23	1641.1	375.98	0	50.572	0	1334.1	2369.1	2369	1481.5	679.45	638.27	ns
C4b-binding protein beta chain	P20851	C4BPB	2	2	7.5	28.357	252	0	14.82	214.46	417.02	552.99	0	0	0	766.46	610.55	612.5	569.89	1506.2	1198.5	ns
Immunoglobulin lambda variable 8-61	A0A075B6I0	LV861	1	1	7.4	12.814	122	0.0080645	6.3321	1454.6	1022.9	0	0	0	0	2097.2	1468.9	295.92	336	0	0	ns
Immunoglobulin kappa variable 2D-40	P01614	KVD40	1	1	10.7	13.31	121	0	60.834	1698.9	2037	1792.5	0	147.36	0	4139.7	5961.8	4514.1	3535.1	4551	3752.4	ns
Immunoglobulin kappa variable 2-24	A0A0C4DH68	KV224	1	1	10.8	13.079	120	0	25.968	0	0	0	0	0	0	0	0	0	0	0	0	ns
Immunoglobulin heavy variable 1/OR15-1 (non-functional) (Fragment)	A0A075B7D0	A0A075B7D0	1	1	10.3	13.012	117	0	6.7299	0	2066.5	0	0	120.37	0	0	1772.4	1901.3	0	0	0	ns
Immunoglobulin heavy variable 6-1	A0A0B4J1U7	HV601	1	1	5.8	13.481	121	0	8.3704	3016.5	3314.2	2210.2	76.542	176.81	121.86	3961.6	3746.4	4397.6	3924.8	2968.6	3523.8	ns
Ig-like domain-containing protein (Fragment)	A0A0J9YWU9	A0A0J9YWU9	1	1	7.8	12.943	116	0	26.136	3419.5	3249.3	2089.8	167.41	276.12	120.3	5701.2	5681.6	4163.3	4684.6	4212.9	3638.1	ns
C4a anaphylatoxin	A0A140TA44	A0A140TA44	35	1	24.5	187.66	1698	1	-2	0	0	1116.3	0	0	83.858	0	0	0	0	2301	1216.2	ns
Immunoglobulin heavy constant gamma 3	P01860	IGHG3	4	1	10.1	41.287	377	0	13.57	1073.1	1692.2	0	0	76.212	0	1732	2555.2	3364.8	2623.3	0	0	ns
Immunoglobulin kappa variable 1-33	A0A2Q2TTZ9	A0A2Q2TTZ9	1	1	16.7	11.842	108	0	27.973	2194.5	2080.8	897.6	0	126.56	0	3358.4	2669.1	3175.3	2825.7	984.15	1595.5	ns
U5 small nuclear ribonucleoprotein 200 kDa helicase	O75643	U520	1	1	0.4	244.5	2136	1	-2	501.17	921.29	684.61	0	68.311	0	3384.2	5947.9	3240.8	1426.5	5532.1	2436.5	ns
Fibrinogen gamma chain (Fragment)	C9JPQ9	C9JPQ9	6	1	49.6	13.546	119	0.0079365	6.1328	0	0	0	0	0	0	0	0	0	0	0	0	ns
E3 ubiquitin-protein ligase TRIM33	Q9UPN9	TRI33	1	1	0.8	122.53	1127	0	6.6127	0	0	0	0	0	0	0	0	0	0	0	0	ns
NADH dehydrogenase [ubiquinone] 1 beta subcomplex subunit 10	O96000	NDUBA	1	1	4.7	20.776	172	1	-2	880.02	0	910.99	91.656	0	125.66	1951.2	0	0	1823.8	1795.5	1918.9	ns
CD5 antigen-like	O43866	CD5L	1	1	2	38.087	347	0	8.4997	1760.6	1735.1	0	67.249	75.889	0	3656	3715.9	1168.1	1362.5	0	0	ns
Alpha-1-antitrypsin	P01009	A1AT	14	1	36.6	46.736	418	0	49.044	2532.6	2728.9	3578.2	0	85.747	213.5	6546.9	7194.7	4415.5	3728.5	9073.9	5475.1	ns
Immunoglobulin kappa variable 3-20	P01619	KV320	3	1	27.6	12.557	116	0	6.4617	914.27	1314.8	1461.8	0	0	92.417	1370.3	2193.5	2104.7	1339.5	2462.8	2359.2	ns
Complement C1q subcomponent subunit C	P02747	C1QC	1	1	7.3	25.773	245	0	8.2323	315.34	596.87	137.59	0	0	0	732.39	1035.2	1522.7	834.2	258.08	204.75	ns
Beta-2-glycoprotein 1	P02749	APOH	1	1	2.6	38.298	345	0.008	6.2923	1307.5	1982.4	549.21	0	88.701	73.745	2399.3	3295.6	3161.9	2336.9	984.96	951.01	ns
DNA nucleotidylexotransferase	P04053	TDT	1	1	2.2	58.536	509	0.007874	6.1309	1656.4	0	599.2	83.292	0	0	2910.6	0	0	2675.3	1111	1207.7	ns
Sickle tail protein homolog	Q5T5P2	SKT	1	1	0.6	214.11	1943	0	6.6406	421.71	694.49	266.62	0	111.93	0	2861.3	4989.4	2191	1261.3	1366.8	496.83	ns
Protein MCM10 homolog	Q7L590	MCM10	1	1	0.8	98.182	875	1	-2	675.66	1284	0	64.161	0	0	1946.2	3267.2	2069.9	1305.2	0	0	ns
Dynein assembly factor 1, axonemal	Q8NEP3	DAAF1	1	1	1	80.025	725	0	7.4212	2857.8	9718.2	0	72.97	503.87	0	3932	12855	16577	4810.8	0	0	ns
